# Supplementary material for: Calcium Imaging Characterize the Neurobiological Effect of Terahertz Radiation in Zebrafish Larvae
Source: Sensors (Basel). 2023 Sep 6;23(18):7689. doi: 10.3390/s23187689 (PMC10537331; doi:10.3390/s23187689)
Supplement: Supplementary file 1 [file sensors-23-07689-s001.zip]

Archive with 1 entries (1 files):
- sensors-2532393-supplementary.pdf
